# Supplementary material for: Germline Variants in DNA Interstrand-Cross Link Repair Genes May Contribute to Increased Susceptibility for Serrated Polyposis Syndrome
Source: Int J Mol Sci. 2024 Nov 4;25(21):11848. doi: 10.3390/ijms252111848 (PMC11546920; doi:10.3390/ijms252111848)
Supplement: Supplementary file 1 [file ijms-25-11848-s001.zip]

Archive with 1 entries (1 files):
- ijms-3272320-supplementary.pdf
